# Supplementary material for: Enteropathogenic Escherichia coli induces Entamoeba histolytica superdiffusion movement on fibronectin by reducing traction forces
Source: PLoS Pathog. 2025 May 23;21(5):e1012618. doi: 10.1371/journal.ppat.1012618 (PMC12140418; doi:10.1371/journal.ppat.1012618)
Supplement: S1 Appendix — (ZIP) [file ppat.1012618.s010.zip]

Archive with 7 entries (6 files):
- S1 Appendix/
- S1 Appendix/WT + dead O55.mp4
- S1 Appendix/WT + fibroblast.mp4
- S1 Appendix/WT + K12.mp4
- S1 Appendix/WT + O55.mp4
- S1 Appendix/WT without FN.mp4
- S1 Appendix/WT.mp4
